# Supplementary material for: EZH2 Regulates the Pluripotency of Mouse Embryonic Stem Cells by Modulating Nanog Expression Under PKC Inhibition
Source: Biology (Basel). 2026 Jun 2;15(11):880. doi: 10.3390/biology15110880 (PMC13255847; doi:10.3390/biology15110880)
Supplement: Supplementary file 1 [file biology-15-00880-s001.zip]

Archive with 1 entries (1 files):
- biology-4284403-supplementary.pdf
